# Supplementary material for: Technological Performance of Cricket Powder (Acheta domesticus L.) in Wheat-Based Formulations
Source: Insects. 2022 Jun 14;13(6):546. doi: 10.3390/insects13060546 (PMC9224782; doi:10.3390/insects13060546)
Supplement: Supplementary file 1 [file insects-13-00546-s001.zip]

Archive with 1 entries (1 files):
- insects-1766908-supplementary.pdf
